# Supplementary material for: Pre-Endoscopic Scores Predicting Low-Risk Patients with Upper Gastrointestinal Bleeding: A Systematic Review and Meta-Analysis
Source: J Clin Med. 2023 Aug 9;12(16):5194. doi: 10.3390/jcm12165194 (PMC10456043; doi:10.3390/jcm12165194)
Supplement: Supplementary file 1 [file jcm-12-05194-s001.zip]

Archive with 1 entries (1 files):
- jcm-2454731-supplementary.pdf
